# Supplementary material for: Cognitive outcome and its neural correlates after cardiorespiratory arrest in childhood
Source: Dev Sci. 2024 Apr 1;27(4):e13501. doi: 10.1111/desc.13501 (PMC11753495; doi:10.1111/desc.13501)
Supplement: Supplementary file 2 — Supporting information [file DESC-27-e13501-s002.xlsx]

## Sheet: Variables and coding
Abbreviations
ID	C = contorl, P = patient
WASI	Wechsler Abbreviated Scale of Intelligence
WASI_VIQ	verbal IQ
WASI_PIQ	performance IQ
WASI_FSIQ	full-scale IQ
CMS/WMS	Children Memory Scale / Wechsler Memory Scale
CMS_VisImm	Visual Immediate
CMS_VisDel	Visual Delayed
CMS_VerImm	Verbal Immediate
CMS_VerDel	Verbal Delayed
CMS_GM	General Memory
CMS_DelRec	Delayed Recognition
RBMT	Rivermead Behavioural Memory Test
RBMT_category	See below
WIAT	Wechsler Individual Achievement Test
WIAT_WordRead	Word Reading
WIAT_ReadComp	Reading Comprehension
WIAT_NumOp	Numerical Operations
WIAT_Spell	Spelling
ERRNI	The Expression, Reception and Recall of Narrative Instrument
ERRNI_Ideas1	Ideas presented in first story telling
ERRNI_Ideas2	Ideas presented in second story telling
ERRNI_Forget	Forgetting score
ERRNI_Comp	Comprehension
ERRNI_MLU	mean length of utterance
Coding
RBMT
1	normal	Green
2	poor memory / borderline	Orange
3	impaired / moderately to severely impaired	Red
WASI, CMS/WMS, WIAT, ERRNI
> 90	Average or above average	Green
80-89	Low/below Average range	Orange
71-79	Extremely Low range, Borderline range	Red
Missing data		Grey

## Sheet: impairment table
ID	Age	Sex	WASI_VIQ	WASI_PIQ	WASI_FSIQ	CMS_VisImm	CMS_VisDel	CMS_VerImm	CMS_VerDel	CMS_GM	CMS_DelRec	RBMT____category	WIAT_WordRead	WIAT_ReadComp	WIAT_NumOp	WIAT_Spell	ERNNI_Ideas1	ERNNI_Ideas2	ERNNI_Forget	ERNNI_Comp	ERNNI_MLU
C01	10.31	F
C02	10.95	F
C03	10.95	F
C04	11.54	F
C05	13.64	F
C06	15.58	F
C08	15.25	M
C09	18.23	F
C10	17.67	F
C11	14.86	F
C12	10.77	F
C13	9.72	F
C14	9.72	M
C15	9.61	M
C16	15.5	M
C17	15.17	F
C18	9.5	M
C19	8.89	F
C20	14.06	F
C21	20.77	F
C23	9.69	M
C24	11.48	M
C25	13.13	M
C26	10.06	M
C27	8.33	M
C28	9.88	F
C29	9.51	F
C30	12.54	F
P01	12.3	M
P02	9	M
P03	18.03	F
P04	14.16	F
P05	9.36	F
P06	14.3	M
P07	11.23	F
P08	15.21	F
P09	8.31	F
P10	10.7	F
P11	10.45	M
P12	15.76	F
P13	8.28	M
P14	13.17	F
P15	13.34	F
P16	14.43	M
P17	12.54	M
P18	14.54	M
P19	20.04	F
P20	9.08	M
P21	14.26	M
P23	18.87	F
P24	12.76	M
P25	9.56	F
P26	9.98	F
P27	8.23	F
P28	12.03	F
P29	8.19	F
